# Supplementary material for: Spatial genetic structure of the invasive tree Robinia pseudoacacia to determine migration patterns to inform best practices for riparian restoration
Source: AoB Plants. 2020 Aug 24;12(5):plaa043. doi: 10.1093/aobpla/plaa043 (PMC7586742; doi:10.1093/aobpla/plaa043)
Supplement: plaa043_suppl_Supplementary_Data_S1 [file plaa043_suppl_supplementary_data_s1.xlsx]

## Sheet: Sheet1
Supporting information Data 1. Sampling site, Sample name, subpopulation (HWC or LWC), location, each locus genotyping data Ct (average of the 120cm high circumference of trunk (cm)) and Dr (Distance from the riverside of the main stream)
Sampling site	Sample name	subpopulation	Location	Locus_1		Locus_2		Locus_3		Locus_4		Ct	Dr
S-R	SR01	HWC	N35 44.546 E139 19.021	122	122	102	102	126	132	201	203	12	101.307
S-R	SR02	HWC	N35 44.545 E139 19.030	110	118	102	102	116	116	199	203	6	87.8351
S-R	SR03	HWC	N35 44.557 E139 19.020	102	102	120	120	126	132	201	201	15	101.197
S-R	SR04	LWC	N35 44.519 E139 19.047	116	118	116	116	128	128	199	203	12	81.452
S-R	SR09	LWC	N35 44.562 E139 19.057	106	108	109	109	122	128	203	203	1	45.2809
S-R	SR10	LWC	N35 44.564 E139 19.049	106	122	104	104	124	128	199	201	1	57.0328
S-R	SR11	LWC	N35 44.564 E139 19.058	116	116	101	103	128	134	203	205	1	44.2232
S-R	SR12	LWC	N35 44.564 E139 19.064	114	116	104	104	132	132	191	205	1	35.1476
S-R	SR13	LWC	N35 44.578 E139 19.058	106	106	107	107	120	124	203	203	1	38.513
S-R	SR14	LWC	N35 44.578 E139 19.059	120	120	107	116	130	130	199	203	1	37.1175
S-R	SR15	LWC	N35 44.574 E139 19.056	110	112	108	108	120	122	203	205	1	41.5206
S-R	SR16	LWC	N35 44.559 E139 19.037	112	114	104	104	124	126	203	205	15	75.6247
S-R	SR18	LWC	N35 44.566 E139 19.037	114	116	107	107	126	128	203	205	5	72.1861
S-R	SR19	LWC	N35 44.566 E139 19.039	114	116	107	107	124	128	203	205	1	69.7179
S-R	SR20	LWC	N35 44.564 E139 19.037	114	116	107	107	126	128	203	205	7	74.1265
S-R	SR21	LWC	N35 44.562 E139 19.039	114	116	107	107	126	128	203	205	9	72.0208
S-R	SR23	LWC	N35 44.561 E139 19.034	104	104	107	107	131	131	193	199	14	80.0629
S-R	SR24	LWC	N35 44.563 E139 19.030	112	120	107	107	131	131	193	199	11	84.2936
S-R	SR25	LWC	N35 44.573 E139 19.022	114	116	107	107	126	128	203	205	14	91.2564
S-R	SR26	LWC	N35 44.570 E139 19.030	116	116	107	107	127	131	203	205	14	81.6044
S-R	SR28	LWC	N35 44.591 E139 19.023	126	126	107	107	120	120	201	203	1	71.0415
S-R	SR31	HWC	N35 44.553 E139 19.025	112	120	105	105	116	116	199	203	11	93.7432
S-R	SR33	HWC	N35 44.552 E139 19.017	112	112	116	116	134	134	203	205	61	105.784
S-R	SR34	HWC	N35 44.559 E139 19.021	120	120	101	101	126	132	199	203	25	98.8879
S-R	SR36	HWC	N35 44.553 E139 19.015	116	118	107	110	128	128	191	203	62	108.85
S-R	SR38	HWC	N35 44.559 E139 19.020	116	118	118	118	128	128	191	203	19	100.963
S-R	SR39	HWC	N35 44.567 E139 19.024	114	120	104	104	124	132	203	203	10	90.9446
S-R	SR40	HWC	N35 44.566 E139 19.024	116	122	107	107	126	132	203	203	17	91.6596
S-R	SR41	HWC	N35 44.559 E139 19.016	108	110	107	109	127	127	191	203	14	107.126
S-R	SR42	HWC	N35 44.568 E139 19.009	115	117	107	109	127	127	191	203	24	112.839
S-R	SR44	HWC	N35 44.578 E139 19.005	104	122	107	107	122	126	203	203	9	111.044
S-R	SR45	HWC	N35 44.579 E139 19.004	120	120	107	107	127	127	201	203	18	112.262
S-R	SR46	HWC	N35 44.582 E139 19.000	118	120	105	105	124	127	201	203	18	107.906
S-R	SR47	HWC	N35 44.593 E139 18.993	115	115	107	107	118	124	203	203	62	96.1287
S-R	SR48	HWC	N35 44.594 E139 18.992	116	116	107	107	120	126	203	203	4	96.3874
S-R	SR49	HWC	N35 44.593 E139 18.990	116	116	107	107	120	126	203	203	69	99.3049
S-R	SR50	HWC	N35 44.607 E139 18.991	112	122	107	107	122	132	193	203	54	79.2019
S-U	SU53	LWC	N35 45.262 E139 18.472	116	120	107	117	127	127	203	203	0	24.6619
S-U	SU54	LWC	N35 45.265 E139 18.462	110	112	104	104	120	134	199	201	0	31.1061
S-U	SU55	LWC	N35 45.267 E139 18.464	114	124	107	107	126	132	191	203	0	32.2327
S-U	SU57	LWC	N35 45.268 E139 18.465	120	120	107	107	124	134	203	203	5	45.0405
S-U	SU59	LWC	N35 45.261 E139 18.458	112	114	112	112	124	124	201	205	7	58.4658
S-U	SU60	LWC	N35 45.266 E139 18.455	107	109	120	120	126	132	191	203	5	58.625
S-U	SU61	LWC	N35 45.266 E139 18.453	116	116	106	108	120	130	203	205	5	78.601
S-U	SU62	LWC	N35 45.271 E139 18.447	108	108	104	106	124	124	203	203	1	75.8663
S-U	SU63	LWC	N35 45.279 E139 18.443	126	126	107	107	106	106	203	205	1	74.3272
S-U	SU64	LWC	N35 45.278 E139 18.442	116	120	110	110	131	131	191	203	1	86.6536
S-U	SU65	HWC	N35 45.285 E139 18.443	106	120	104	104	128	134	199	201	60	96.398
S-U	SU68	HWC	N35 45.281 E139 18.442	107	120	104	104	128	134	199	201	64	30.5674
S-U	SU69	HWC	N35 45.283 E139 18.440	107	120	104	104	130	134	199	201	53	37.3278
S-U	SU70	LWC	N35 45.286 E139 18.438	112	114	112	112	128	128	201	203	52	32.2363
S-U	SU71	LWC	N35 45.288 E139 18.438	116	116	104	106	130	130	199	201	35	29.3394
S-U	SU72	HWC	N35 45.287 E139 18.428	110	110	104	106	120	124	193	201	10	46.9238
S-U	SU73	HWC	N35 45.284 E139 18.420	118	118	106	106	122	128	199	199	6	42.3889
S-U	SU74	HWC	N35 45.286 E139 18.419	116	116	106	106	126	126	203	203	11	41.0815
S-U	SU75	HWC	N35 45.285 E139 18.405	114	114	104	104	124	124	203	203	12	39.1854
S-U	SU76	HWC	N35 45.288 E139 18.404	110	114	104	104	124	124	203	203	2	33.3011
S-U	SU77	HWC	N35 45.292 E139 18.403	114	114	104	104	124	124	203	203	2	35.7283
S-U	SU78	HWC	N35 45.298 E139 18.392	114	114	104	106	124	124	203	203	57	33.0563
S-U	SU79	HWC	N35 45.308 E139 18.383	110	110	106	108	122	122	201	203	9	29.4881
S-D	SD01	LWC	N35 41.167 E139 23.863	112	120	108	110	132	134	201	203	49	46.2053
S-D	SD02	LWC	N35 41.172 E139 23.874	112	120	110	110	134	134	203	203	55	56.704
S-D	SD04	HWC	N35 41.171 E139 23.873	112	120	107	110	134	134	203	203	49	59.4712
S-D	SD09	HWC	N35 41.175 E139 23.879	110	118	108	108	134	134	208	208	54	28.9819
S-D	SD10	HWC	N35 41.171 E139 23.891	112	120	110	110	134	134	203	203	40	33.0161
S-D	SD12	LWC	N35 41.159 E139 23.868	112	120	110	110	134	134	203	203	59	45.1095
S-D	SD13	LWC	N35 41.164 E139 23.878	112	120	110	110	134	134	203	203	36	54.0022
S-D	SD14	LWC	N35 41.163 E139 23.879	114	120	112	112	134	134	201	203	5	63.1235
S-D	SD15	LWC	N35 41.156 E139 23.882	108	118	103	107	134	134	203	203	30	69.886
S-D	SD17	LWC	N35 41.155 E139 23.883	110	118	106	110	134	134	203	203	42	63.6235
S-D	SD18	HWC	N35 41.158 E139 23.879	113	120	107	110	132	132	201	201	24	64.6921
S-D	SD19	HWC	N35 41.155 E139 23.886	107	107	108	118	134	134	203	203	48	47.9949
S-D	SD23	LWC	N35 41.152 E139 23.900	116	116	107	107	128	134	203	203	25	33.3388
S-D	SD24	HWC	N35 41.149 E139 23.899	114	114	107	107	128	134	203	203	13	34.4927
S-D	SD25	HWC	N35 41.156 E139 23.902	108	118	104	108	134	134	203	203	99	20.2096
S-D	SD26	HWC	N35 41.157 E139 23.908	110	118	108	108	134	134	203	203	55	9.41441
S-D	SD27	HWC	N35 41.156 E139 23.912	120	120	112	112	132	134	203	203	6	18.5376
S-D	SD28	HWC	N35 41.159 E139 23.912	112	112	102	102	126	134	201	201	39	39.1787
S-D	SD29	HWC	N35 41.156 E139 23.914	114	114	104	104	126	134	205	207	70	34.2501
S-D	SD30	HWC	N35 41.146 E139 23.914	116	116	107	107	128	134	203	203	5	48.6141
S-D	SD31	HWC	N35 41.135 E139 23.937	114	114	104	104	126	134	203	203	3	22.3859
S-D	SD32	HWC	N35 41.136 E139 23.936	112	112	104	104	126	133	203	203	1	37.7724
S-D	SD33	HWC	N35 41.128 E139 23.963	116	116	106	106	120	134	199	205	1	36.5468
S-D	SD34	HWC	N35 41.121 E139 23.970	116	118	108	108	126	126	203	203	1	29.6721
S-D	SD36	HWC	N35 41.127 E139 23.965	112	122	107	107	127	127	203	203	1	29.3261
S-D	SD39	HWC	N35 41.138 E139 23.941	114	120	107	107	132	132	199	203	1	48.9067
